# Supplementary material for: Low Silicon and Better Pasture Feeding Quality: Uncovering Genetic Diversity in Russian Wildrye (Psathyrostachys juncea)
Source: Life (Basel). 2026 Mar 30;16(4):562. doi: 10.3390/life16040562 (PMC13117518; doi:10.3390/life16040562)
Supplement: Supplementary file 1 [file life-16-00562-s001.zip]

Archive with 2 entries (2 files):
- Supplementary-material-S1.xlsx
- Supplementary-material-S2.xlsx
