# Supplementary material for: Low Silicon and Better Pasture Feeding Quality: Uncovering Genetic Diversity in Russian Wildrye (Psathyrostachys juncea)
Source: Life (Basel). 2026 Mar 30;16(4):562. doi: 10.3390/life16040562 (PMC13117518; doi:10.3390/life16040562)
Supplement: Supplementary file 1 [file life-16-00562-s001.zip › Supplementary-material-S1.xlsx]

## Sheet: Suppl-material-S1
		Supplementary material S1
	Entry No.	Accession ID	Name	Origin	Additional name
	1	К-1682	PI-665583	Kyrgyzstan
	2	К-1683	PI-665542	Kazakhstan
	3	К-1684	PI-659637	Kazakhstan
	4	К-1685	PI-659636	Kazakhstan
	5	К-1686	w6-13128	China
	6	К-1687	w6-13257	Kazakhstan
	7	К-1688	w6-19786	Mongolia
	8	К-1691	w6-25100	USA
	9	К-1692	w6-25105	Kazakhstan
	10	К-1693	w6-25169	Kazakhstan
	11	К-1694	w6-35465	Russia	cv. Monchaary
	12	К-1695	PI-206684	Türkiye
	13	К-1696	PI-222050	Afghanistan
	14	К-1697	PI-272136	Kazakhstan
	15	К-1698	PI-314521	Former USSR
	16	К-1699	PI-314668	Former USSR
	17	К-1700	PI-314669	Former USSR
	18	К-1701	PI-314670	Former USSR
	19	К-1702	PI-314675	Former USSR
	20	К-1703	PI-369234	Former USSR
	21	К-1705	PI-406470	Former USSR
	22	К-1706	PI-429798	Former USSR
	23	К-1707	PI-429800	Former USSR
	24	К-1708	PI-429803	Former USSR
	25	К-1709	PI-429805	Former USSR
	26	К-1710	PI-429808	Former USSR
	27	К-1711	PI-430865	Former USSR
	28	К-1713	PI-430869	Kazakhstan
	29	К-1715	PI-430873	Former USSR
	30	К-1716	PI-430875	Former USSR
	31	К-1717	PI-434241	Canada	cv. Majak
	32	К-1718	PI-434242	Canada	cv. Sawki
	33	К-1719	PI-440624	Former USSR
	34	К-1720	PI-440626	Former USSR
	35	К-1721	PI-440627	Kazakhstan	cv. Bozoisky
	36	К-1722	PI-499558	China
	37	К-1723	PI-499672	China
	38	К-1724	PI-499673	China
	39	К-1725	PI-499674	China
	40	К-1726	PI-502571	Russia
	41	К-1727	PI-502573	Former USSR
	42	К-1728	PI-502574	Russia
	43	К-1729	PI-502575	Russia
	44	К-1730	PI-502576	Russia
	45	К-1731	PI-502577	Russia
	46	К-1732	PI-502579	Russia
	47	К-1733	PI-531824	China
	48	К-1734	PI-531826	China
	49	К-1735	PI-531827	Estonia
	50	К-1736	PI-531828	USA
	51	К-1737	PI-565043	Russia
	52	К-1738	PI-565046	Russia
	53	К-1739	PI-506047	Russia
	54	К-1740	PI-565049	Russia
	55	К-1741	PI-565052	Russia
	56	К-1742	PI-565054	Russia
	57	К-1743	PI-565047	Russia
	58	К-1744	PI-565059	Russia
	59	К-1745	PI-565060	Russia
	60	К-1746	PI-565062	Russia
	61	К-1747	PI-505063	Russia
	62	К-1748	PI-565065	Kazakhstan
	63	К-1749	PI-565067	Kazakhstan
	64	К-1750	PI-565069	Kazakhstan
	65	К-1751	PI-565071	Kazakhstan
	66	К-1752	PI-565073	Kazakhstan
	67	К-36812	р-0226	Kazakhstan
	68	К-40193	р-0228	Kazakhstan
	69	К-43934	р-0230	Kazakhstan
	70	К-46752	р-0241	Kazakhstan
	71	К-46754	р-0241	Kazakhstan
	72	St.	Shortandinsky	Kazakhstan	Standard
