# Supplementary material for: Low Silicon and Better Pasture Feeding Quality: Uncovering Genetic Diversity in Russian Wildrye (Psathyrostachys juncea)
Source: Life (Basel). 2026 Mar 30;16(4):562. doi: 10.3390/life16040562 (PMC13117518; doi:10.3390/life16040562)
Supplement: Supplementary file 1 [file life-16-00562-s001.zip › Supplementary-material-S2.xlsx]

## Sheet: ClusterA=40
	Table S2: Distribution of 72 P. juncea accessions in two clusters with data for silicon and nutritional feed quality traits in this study
	Cluster A	Accession ID	Silicon	Crude protein	Crude fiber	Crude ash	Crude fat	NDF	ADF	ADL	Hemicellullose	Cellulose
	A1	St.Shortand.	2.6575	21.7538	23.7838	10.0788	2.58375	46.7775	22.585	3.0575	23.805	19.37
	A2	К-1737	2.66	21.775	23.385	10.14	2.685	46.18	21.86	2.63	24.32	20.59
	A3	К-1741	2.61	20.915	23.34	10.875	2.3	45.81	22.36	3.44	23.45	19.73
	A4	К-1721	2.59	20.495	24.155	11.265	2.54	45.61	21.805	2.09	23.805	19.715
	A5	К-1702	2.65	20.535	23.77	10.64	2.61	45.34	21.14	2.69	24.2	19.12
	A6	К-1747	2.92	20.875	23.31	11.17	2.415	46.32	21.69	3.15	24.63	18.74
	A7	К-1740	2.44	20.445	24.915	10.53	2.475	45.73	20.44	3	25.29	19.38
	A8	К-1706	2.84	20.23	24.465	10.08	2.455	45.98	21.99	2.29	23.99	17.83
	A9	К-1699	2.39	19.79	24.615	10.545	2.835	45.74	22.57	1.68	23.17	19.37
	A10	К-1707	2.69	20.925	24.02	10.535	2.745	44.66	24.12	2.21	20.54	17.35
	A11	К-1705	2.34	19.48	23.93	9.765	2.42	45.57	22.02	3.23	23.55	19.89
	A12	К-1683	2.53	20.085	26.215	10.66	3.075	45.94	23.07	1.76	22.87	20.8
	A13	К-1684	1.73	20.285	25.76	10.555	2.925	45.78	21.89	2.06	23.89	21.31
	A14	К-1692	2.74	18.47	27.365	10.755	3.03	44.44	21.405	2.505	23.035	19.85
	A15	К-1694	2.92	19.415	26.385	10.95	2.925	45.47	23.19	1.64	22.28	18.45
	A16	К-1749	3.79	20	22.66	12.455	2.445	44.75	22.44	3.84	22.31	21.62
	A17	К-1752	4.11	19.365	24.66	12.99	2.595	45.46	22.73	3.11	22.73	19.85
	A18	К-1750	3.72	19.05	24.55	11.96	2.345	43.67	20.95	3.05	22.72	21.55
	A19	К-1751	3.15	19.295	24.485	11.15	2.23	43.56	20.62	2.42	22.94	22.595
	A20	К-1723	3.13	22.025	23.385	10.28	2.435	48.21	20.69	1.95	27.52	18.54
	A21	К-1717	2.74	22.035	23.625	11.34	2.68	47.65	21.66	2.61	25.99	19.48
	A22	К-1744	3.4	21.92	23.21	10.71	2.395	46.54	22.35	2.87	24.19	17.01
	A23	К-1746	3.29	21.76	23.645	10.39	2.515	48.08	23.5	2.88	24.58	16.66
	A24	К-1745	2.62	21.735	22.41	10.64	2.575	44.79	21.76	3.83	23.03	17.78
	A25	К-1711	2.36	21.42	24.05	10.935	2.73	47.85	22.76	2.06	25.09	17.42
	A26	К-1698	2.93	19.645	24.225	11.06	2.98	49.67	23.69	2.94	25.98	18.58
	A27	К-1716	1.85	21.475	23.435	10.1	2.37	49.59	22.75	3.02	26.84	17.33
	A28	К-1713	2.58	21.34	24.21	11.425	2.67	44.06	20.46	3.87	23.6	18.43
	A29	К-1748	3.55	21.66	22.885	11.795	2.39	42.49	20.32	3.16	22.17	18.9
	A30	К-1724	2.54	21.68	22.73	10.38	2.515	45.82	20.79	2.21	25.03	17.16
	A31	К-1687	2.8	20.3	25.52	10.855	2.86	50.02	24.2	2.43	25.82	21.43
	A32	К-1693	2.68	20.94	25.94	11.4	2.695	47.63	23.475	1.855	24.155	21.77
	A33	К-1700	3.26	17.2	25.735	11.765	2.98	50.92	24.34	2.5	26.58	18.46
	A34	К-1701	2.91	16.24	27.295	10.81	2.83	48.64	23.3	2.69	25.34	17.41
	A35	К-1682	2.57	18.66	25.96	10.62	2.97	48.75	23.32	2.52	25.21	18.71
	A36	К-1688	2.56	21.215	24.105	10.925	2.77	47.28	21.96	1.93	25.32	24.945
	A37	К-1695	2.61	20.2	25.42	11.01	2.88	49.12	24.26	1.665	24.86	22.615
	A38	К-1686	2.48	19.2	24.82	10	3.035	47.13	22.37	2.52	24.76	19.62
	A39	К-1691	2.3	21.215	25.435	9.885	2.675	48.03	21.78	3.35	26.25	21.995
	A40	К-1685	2.18	18.705	25.95	10.37	2.915	48.98	23.31	1.88	25.67	19.83
		Average	2.77044	20.3438	24.494	10.8448	2.66247	46.6009	22.298	2.61481	24.2878	19.5296
		SD	0.485797	1.33408	1.24333	0.681441	0.234165	1.94695	1.12748	0.617221	1.46859	1.82458
		SE	0.0777897	0.213623	0.199092	0.109118	0.0374964	0.311761	0.180541	0.0988344	0.235163	0.292167

## Sheet: ClusterB=32
	Cluster B	Accession ID	Silicon	Crude protein	Crude fiber	Crude ash	Crude fat	NDF	ADF	ADL	Hemicellullose	Cellulose
	B1	К-43934	1.45	17.1	27.21	10.26	2.34	50.07	25.97	4.565	20.91	19.58
	B2	К-46752	1.46	20.32	27.36	9.1	2.8	50.375	27.65	5.13	23.295	20.61
	B3	К-36812	1.86	20.32	25	8.92	2.16	49.795	25.89	4.19	23.775	20.75
	B4	К-46754	1.59	14.84	26.52	10.3	2.17	50.975	26.585	4.92	23.4	21.84
	B5	К-1731	1.86	21.22	22.74	10.605	2.56	43.5	20.86	3.03	22.64	19.33
	B6	К-1730	2.09	21.135	23.385	9.985	2.475	48.64	22.27	2.38	26.37	21.91
	B7	К-1738	2.09	21.12	22.87	11.215	2.855	44.15	19.86	2.53	24.29	20.7
	B8	К-40193	2.06	21.29	23.89	8.52	3.15	49.755	28.38	3.41	22.305	20.89
	B9	К-1697	2.43	20.535	23.425	11.625	2.925	42.69	21.21	1.63	21.48	20.03
	B10	К-1729	2.35	20.585	22.715	9.645	2.235	46.08	21.16	2.96	24.92	19.7
	B11	К-1710	2.24	20.955	23.265	10.92	3.135	46.2	23.125	2.535	23.075	16.79
	B12	К-1732	2.31	21.69	22.14	10.735	2.405	43.14	20.27	2.92	22.87	20.295
	B13	К-1708	2.4	20.94	22.945	10.1	2.91	44.04	21.105	1.775	22.935	17.86
	B14	К-1703	2.29	20.37	23.005	10.16	2.55	43.03	19.27	1.78	23.76	18.2
	B15	К-1727	2.26	22.405	23.62	10.515	2.48	43.06	19.22	1.81	23.84	18.92
	B16	К-1709	2.2	21.09	22.59	10.87	2.805	45.63	22.48	2.185	23.15	20.05
	B17	К-1736	2.44	22.185	23.905	11.7	2.855	42.17	19.69	2.27	22.48	23.235
	B18	К-1715	2.46	21.645	23.755	10.21	2.425	45.34	22.37	2.99	22.97	19.23
	B19	К-1720	2.3	22.345	24.355	11.15	2.735	45.22	20.47	2.69	24.75	17.44
	B20	К-1735	2.44	23.685	23.635	10.85	2.605	42.93	19.63	2.84	23.3	16.01
	B21	К-1718	2.36	22.13	23.85	10.625	2.785	45.15	20.95	2.51	24.2	17.93
	B22	К-1733	2.44	21.53	23.975	10.045	2.5	44.04	20.35	2.49	23.69	17.9
	B23	К-1734	2.22	21.05	23.5	10.845	2.64	45.69	22.43	2.38	23.26	18.2
	B24	К-1719	2.85	22.04	23.33	11.345	2.81	41.73	19.53	2.52	22.2	17.27
	B25	К-1696	3	20.595	25.48	10.62	2.895	45.83	21.51	1.66	24.32	22.415
	B26	К-1742	3.42	20.655	23.62	11.17	2.48	41.97	20.76	2.05	21.21	19.05
	B27	К-1739	2.65	21.005	22.86	11.805	2.695	42.29	19.88	2.61	22.41	16.59
	B28	К-1743	3.34	22.08	22.365	11.02	2.48	43.65	19.67	3.66	23.98	18.44
	B29	К-1722	2.59	22.665	21.98	11.17	2.67	45.55	19.07	2.41	26.48	20.62
	B30	К-1728	2.92	23.005	22.305	10.955	2.58	47.22	21.05	1.93	26.17	18.79
	B31	К-1725	2.79	22.665	21.975	11.265	2.415	48.24	21.11	1.74	27.13	18.6
	B32	К-1726	2.66	21.94	22.45	10.295	2.375	45.1	20.21	1.75	24.89	17.49
		Average	2.36938	21.1605	23.6256	10.5795	2.62188	45.4141	21.687	2.69531	23.6392	19.2708
		SD	0.459298	1.62688	1.3766	0.773454	0.253523	2.70212	2.52655	0.929122	1.48318	1.76118
		SE	0.0824888	0.292184	0.247234	0.138911	0.0455321	0.485294	0.453762	0.166868	0.266375	0.316304

## Sheet: t-tests
t-Test: Two-Sample Assuming Unequal Variances					t-Test: Two-Sample Assuming Unequal Variances					t-Test: Two-Sample Assuming Unequal Variances
1. Silicon					2. Crude protein					3. Crude fibre
	Variable 1	Variable 2				Variable 1	Variable 2				Variable 1	Variable 2
Mean	2.77044	2.36937			Mean	20.3438	21.1605			Mean	24.494	23.6256
Variance	0.235999	0.210954			Variance	1.77976	2.64673			Variance	1.54586	1.89502
Observations	40	32			Observations	40	32			Observations	40	32
Hypothesized Mean Difference	0				Hypothesized Mean Difference	0				Hypothesized Mean Difference	0
df	68				df	60				df	63
t Stat	3.58832				t Stat	-2.28966				t Stat	2.77572
P(T<=t) one-tail	0.000311372				P(T<=t) one-tail	0.0127867				P(T<=t) one-tail	0.00362128
t Critical one-tail	1.66757				t Critical one-tail	1.67065				t Critical one-tail	1.6694
P(T<=t) two-tail	0.000622744				P(T<=t) two-tail	0.0255734				P(T<=t) two-tail	0.00724256
t Critical two-tail	1.99547				t Critical two-tail	2.0003				t Critical two-tail	1.99834
t-Test: Two-Sample Assuming Unequal Variances					t-Test: Two-Sample Assuming Unequal Variances					t-Test: Two-Sample Assuming Unequal Variances
4. Crude ash					5. Crude fat					6. NDF
	Variable 1	Variable 2				Variable 1	Variable 2				Variable 1	Variable 2
Mean	10.8448	10.5795			Mean	2.66247	2.62188			Mean	46.6009	45.4141
Variance	0.464363	0.598231			Variance	0.0548332	0.0642738			Variance	3.79061	7.30145
Observations	40	32			Observations	40	32			Observations	40	32
Hypothesized Mean Difference	0				Hypothesized Mean Difference	0				Hypothesized Mean Difference	0
df	62				df	64				df	55
t Stat	1.52409				t Stat	0.698297				t Stat	2.08856
P(T<=t) one-tail	0.0662862				P(T<=t) one-tail	0.24376				P(T<=t) one-tail	0.0206947
t Critical one-tail	1.6698				t Critical one-tail	1.66901				t Critical one-tail	1.67303
P(T<=t) two-tail	0.132572				P(T<=t) two-tail	0.487521				P(T<=t) two-tail	0.0413895
t Critical two-tail	1.99897				t Critical two-tail	1.99773				t Critical two-tail	2.00404
t-Test: Two-Sample Assuming Unequal Variances					t-Test: Two-Sample Assuming Unequal Variances					t-Test: Two-Sample Assuming Unequal Variances
7. ADF					8. ADL					9. Hemicellulose
	Variable 1	Variable 2				Variable 1	Variable 2				Variable 1	Variable 2
Mean	22.298	21.687			Mean	2.61481	2.69531			Mean	24.2877	23.6392
Variance	1.27121	6.38345			Variance	0.380962	0.863268			Variance	2.15677	2.19981
Observations	40	32			Observations	40	32			Observations	40	32
Hypothesized Mean Difference	0				Hypothesized Mean Difference	0				Hypothesized Mean Difference	0
df	41				df	52				df	66
t Stat	1.27047				t Stat	-0.42135				t Stat	1.85171
P(T<=t) one-tail	0.105539				P(T<=t) one-tail	0.337618				P(T<=t) one-tail	0.0342705
t Critical one-tail	1.68288				t Critical one-tail	1.67469				t Critical one-tail	1.66827
P(T<=t) two-tail	0.211078				P(T<=t) two-tail	0.675236				P(T<=t) two-tail	0.068541
t Critical two-tail	2.01954				t Critical two-tail	2.00665				t Critical two-tail	1.99656
t-Test: Two-Sample Assuming Unequal Variances
10. Cellulose
	Variable 1	Variable 2
Mean	19.5296	19.2708
Variance	3.3291	3.10176
Observations	40	32
Hypothesized Mean Difference	0
df	68
t Stat	0.609834
P(T<=t) one-tail	0.272002
t Critical one-tail	1.66757
P(T<=t) two-tail	0.544004
t Critical two-tail	1.99547
